# Supplementary material for: Applications of Light-Based 3D Bioprinting and Photoactive Biomaterials for Tissue Engineering
Source: Materials (Basel). 2023 Nov 30;16(23):7461. doi: 10.3390/ma16237461 (PMC10707029; doi:10.3390/ma16237461)
Supplement: Supplementary file 1 [file materials-16-07461-s001.zip]

Archive with 1 entries (1 files):
- materials-2593394-supplementary.pdf
